# Supplementary material for: Comprehensive analysis of single cell and bulk data develops a promising prognostic signature for improving immunotherapy responses in ovarian cancer
Source: PLoS One. 2024 Feb 12;19(2):e0298125. doi: 10.1371/journal.pone.0298125 (PMC10861092; doi:10.1371/journal.pone.0298125)
Supplement: S1 Table — (XLSX) [file pone.0298125.s006.xlsx]

## Sheet: S5 Table
S5 Table. A total of 16 candidate genes were screened by univariate Cox regression analysis.
Genss	TCGA-OV	GSE63885	GSE26193
ENSG00000116260	0.455373	-0.0903277	-0.0722287
ENSG00000137288	-0.021845	-0.0671105	-0.776536
ENSG00000180992	-0.0204274	-0.0798284	-0.477959
ENSG00000170315	-0.000714936	0.122889	-0.0768848
ENSG00000128228	-0.02929	-0.330121	-0.0218482
ENSG00000180879	-0.0945824	-0.0157309	-0.437695
ENSG00000117122	0.454594	0.0490957	0.0575018
ENSG00000169641	0.0198573	0.0584243	0.0301466
ENSG00000158195	0.00856718	0.0398281	0.133651
ENSG00000116132	0.25862	0.0629863	0.0272281
ENSG00000163520	0.0651613	0.0875676	0.00703554
ENSG00000145423	0.112545	0.00554788	0.0304795
ENSG00000119508	0.080116	0.053862	0.000142831
ENSG00000107957	0.0226859	-0.238395	0.0416188
ENSG00000120820	0.0799185	0.0648584	0.0151533
ENSG00000166482	0.0476782	0.0485084	0.00690243
