# Supplementary material for: Comprehensive analysis of single cell and bulk data develops a promising prognostic signature for improving immunotherapy responses in ovarian cancer
Source: PLoS One. 2024 Feb 12;19(2):e0298125. doi: 10.1371/journal.pone.0298125 (PMC10861092; doi:10.1371/journal.pone.0298125)
Supplement: S2 Table — (XLSX) [file pone.0298125.s007.xlsx]

## Sheet: S6 Table
S6 Table. The forward and reverse primers employed for qRT-PCR analysis.
Symbols	Forward (5’- to 3’-)	Reverse (5’- to 3’-)
WASF2	TACCACAGCCTATCCAC	AGAGCCTCCTTACCATC
UBB	TTCGTGAAGACCCTGACC	CCTTATCCTGGATCTTGGC
NR4A3	GGTCGTCTGCCTTCCAAAC	GCTCGGACAAGGGCATTCA
FBLN2	TCACGCACTACCAGCTCAAC	CTGCCTCCAGAGCTTCATCT
SH3PXD2A	TTCCGGTTCTTCGAGGCTC	GGCACCTGTCACGTCCTTC
MFAP4	GGCTCAGTAAGTTTCTTCCGCG	CCAAGTCCACTCGCAGCTCATA
UQCC2	CCAGTGGACGAGACCAAACG	CAACCTGGGTATTCTCTCCCT
QSOX1	TGGTCTAGCCACAACAGGGTCAAT	TGTGGCAGGCAGAACAAAGTTCAC
LUZP1	ATGGCCGAATTTACAAGCTAC	TCAGTTCTCCTCAGCACAGG
SDF2L1	TGTTCCTGTCAGTCACGGGT	TGGCCTTCCACGTATTGTGC
SFRP2	GCCTCGATGACCTAGACGAG	GATGCAAAGGTCGTTGTCCT
PRRX1	TGATGCTTTTGTGCGAGAAGA	AGGGAAGCGTTTTTATTGGCT
GLT8D2	TGA​CGC​AGA​TGA​TGA​ATC​CGA	TGC​TGT​AGA​TGC​TAT​TGA​TGG​C
GAPDH	CATCACTGCCACCCAG	ATGCCAGTGAGCTTCCC
